# Supplementary material for: WGS-Based Prediction and Analysis of Antimicrobial Resistance in Campylobacter jejuni Isolates From Israel
Source: Front Cell Infect Microbiol. 2020 Aug 13;10:365. doi: 10.3389/fcimb.2020.00365 (PMC7438411; doi:10.3389/fcimb.2020.00365)
Supplement: Supplementary Table 2 — Genotypic antimicrobial resistance determinants and phenotypic broth microdilution results. [file Table_2.XLSX]

## Sheet: Genotypic and Phenotypic AST
Strain name	arsP	acr3	23S_A2075G	50S_L22_A103V	aad9	aadE	aph(3')-IIIa	blaOXA	blaOXA-184	blaOXA-193	blaOXA-447	blaOXA-449	blaOXA-460	blaOXA-461	blaOXA-489	blaOXA-577	blaOXA-580	blaOXA-591	blaOXA-603	blaOXA-631	gyrA_T86I	sat4	tet(O)	Erythromycin MIC	Ery int	Streptomycin MIC	Strep int	Gentamicin MIC	Gen int	Nalidixic acid MIC	Nal int	Ciprofloxacin MIC	Cip int	Tetracycline MIC	Tet int
6	+	+	-	-	-	+	-	-	-	-	-	-	-	+	-	-	-	-	-	-	+	-	+	<= 1	S	> 16	R	= 0.25	S	> 64	R	= 8	R	= 64	R
28	+	+	-	-	-	+	-	-	-	-	-	-	-	+	-	-	-	-	-	-	+	-	+	<= 1	S	> 16	R	= 0.5	S	> 64	R	= 16	R	> 64	R
140	+	+	-	-	-	-	-	-	-	-	-	-	-	+	-	-	-	-	-	-	+	-	+	<= 1	S	= 1	S	= 0.25	S	> 64	R	= 16	R	= 64	R
95023	+	+	-	-	-	-	-	-	-	-	-	-	-	+	-	-	-	-	-	-	+	-	+	<= 1	S	= 2	S	= 0.5	S	> 64	R	= 16	R	= 64	R
75914	+	+	-	-	-	-	-	-	-	-	-	-	-	+	-	-	-	-	-	-	+	-	+	<= 1	S	= 2	S	= 0.5	S	> 64	R	= 16	R	= 64	R
49861	+	+	-	-	-	-	-	-	-	-	-	-	-	+	-	-	-	-	-	-	-	-	+	<= 1	S	= 1	S	= 0.5	S	= 4	S	<= 0.12	S	> 64	R
49698	+	+	-	-	-	-	-	-	-	-	-	-	-	+	-	-	-	-	-	-	-	-	+	<= 1	S	= 1	S	= 0.25	S	= 4	S	<= 0.12	S	= 32	R
41354	+	+	-	-	-	-	-	-	-	-	-	-	-	+	-	-	-	-	-	-	-	-	+	<= 1	S	= 2	S	= 0.5	S	= 4	S	<= 0.12	S	= 64	R
54906	+	+	-	-	-	-	-	-	-	-	-	-	-	+	-	-	-	-	-	-	-	-	+	<= 1	S	= 2	S	= 0.5	S	= 4	S	<= 0.12	S	> 64	R
51385	+	+	-	-	-	-	-	-	-	-	-	-	-	+	-	-	-	-	-	-	+	-	+	<= 1	S	= 2	S	= 0.5	S	> 64	R	= 16	R	= 64	R
42352	+	+	-	-	-	-	-	-	-	-	-	-	-	+	-	-	-	-	-	-	+	-	-	<= 1	S	= 2	S	= 0.5	S	> 64	R	= 16	R	<= 0.5	S
86850	+	+	-	-	-	-	-	-	-	-	-	-	-	+	-	-	-	-	-	-	+	-	+	<= 1	S	= 2	S	= 0.5	S	> 64	R	= 16	R	> 64	R
43400	+	+	-	-	-	-	-	-	-	-	-	-	-	+	-	-	-	-	-	-	+	-	+	<= 1	S	= 2	S	= 0.5	S	> 64	R	= 16	R	= 64	R
57428	+	+	-	-	-	-	-	-	-	-	-	-	-	+	-	-	-	-	-	-	-	-	+	<= 1	S	= 1	S	= 0.25	S	= 4	S	<= 0.12	S	> 64	R
56971	+	+	-	-	-	-	-	-	-	-	-	-	-	+	-	-	-	-	-	-	-	-	+	<= 1	S	= 1	S	= 0.25	S	= 4	S	<= 0.12	S	= 64	R
56623	+	+	-	-	-	-	-	-	-	-	-	-	-	+	-	-	-	-	-	-	-	-	+	<= 1	S	= 2	S	= 0.25	S	= 4	S	<= 0.12	S	> 64	R
56172	+	+	-	-	-	-	-	-	-	-	-	-	-	+	-	-	-	-	-	-	-	-	+	<= 1	S	= 2	S	= 0.5	S	= 8	S	<= 0.12	S	> 64	R
54988	+	+	-	-	-	-	-	-	-	-	-	-	-	+	-	-	-	-	-	-	-	-	+	<= 1	S	= 1	S	= 0.25	S	= 4	S	<= 0.12	S	= 64	R
49714	+	+	-	-	-	-	-	-	-	-	-	-	-	+	-	-	-	-	-	-	-	-	-	<= 1	S	= 1	S	<= 0.12	S	= 4	S	<= 0.12	S	= 64	R
191p	+	+	-	-	-	-	-	-	-	-	-	-	-	+	-	-	-	-	-	-	-	-	+	<= 1	S	= 1	S	= 0.25	S	= 4	S	<= 0.12	S	= 64	R
87566	+	+	-	-	-	-	-	-	-	-	-	-	-	+	-	-	-	-	-	-	+	-	+	<= 1	S	= 2	S	= 0.5	S	> 64	R	= 16	R	> 64	R
86673	+	+	-	-	-	-	-	-	-	-	-	-	-	+	-	-	-	-	-	-	+	-	+	<= 1	S	= 1	S	= 0.25	S	> 64	R	= 8	R	> 64	R
73287	+	+	-	-	-	-	-	-	-	-	-	-	-	+	-	-	-	-	-	-	-	-	+	<= 1	S	= 1	S	= 0.25	S	= 4	S	<= 0.12	S	= 64	R
169p	+	+	-	-	-	-	-	-	-	-	-	-	-	+	-	-	-	-	-	-	-	-	+	<= 1	S	= 2	S	= 0.5	S	= 8	S	<= 0.12	S	> 64	R
41254	+	+	-	-	-	-	-	-	-	-	-	-	-	+	-	-	-	-	-	-	-	-	+	<= 1	S	= 2	S	= 0.5	S	= 16	S	= 0.5	S	> 64	R
60447	+	+	-	-	-	-	-	-	-	-	-	-	-	+	-	-	-	-	-	-	+	-	+	<= 1	S	= 2	S	= 0.25	S	> 64	R	= 16	R	> 64	R
77544	+	+	-	-	-	-	-	-	-	-	-	-	-	+	-	-	-	-	-	-	+	-	+	<= 1	S	= 2	S	= 0.5	S	> 64	R	= 16	R	> 64	R
77305	+	+	-	-	-	-	-	-	-	-	-	-	-	+	-	-	-	-	-	-	+	-	+	<= 1	S	= 1	S	= 0.25	S	> 64	R	= 16	R	= 64	R
66320	+	+	-	-	-	-	-	-	-	-	-	-	-	+	-	-	-	-	-	-	+	-	+	<= 1	S	= 2	S	= 0.5	S	> 64	R	= 16	R	> 64	R
70958	+	+	-	-	-	-	-	-	-	-	-	-	-	+	-	-	-	-	-	-	+	-	+	<= 1	S	<= 0.25	S	= 0.5	S	> 64	R	= 16	R	> 64	R
78c	-	-	-	-	-	-	-	-	-	+	-	-	-	-	-	-	-	-	-	-	+	-	-	<= 1	S	= 2	S	= 0.5	S	> 64	R	= 8	R	<= 0.5	S
35872	-	-	-	-	-	-	-	-	-	+	-	-	-	-	-	-	-	-	-	-	-	-	-	<= 1	S	= 2	S	= 0.25	S	= 16	S	= 0.5	S	<= 0.5	S
57129	+	-	-	-	-	-	-	-	-	-	-	-	-	-	-	-	+	-	-	-	+	-	+	<= 1	S	= 2	S	= 0.5	S	> 64	R	= 16	R	= 4	R
44206	+	-	-	-	-	-	-	+	-	-	-	-	-	-	-	-	-	-	-	-	+	-	+	<= 1	S	= 2	S	= 0.5	S	> 64	R	= 16	R	= 4	R
43912	+	-	-	-	-	-	-	-	-	-	-	-	-	-	-	-	+	-	-	-	+	-	+	<= 1	S	= 2	S	= 0.5	S	> 64	R	= 16	R	= 4	R
45214	+	-	-	-	-	-	-	-	-	-	-	-	-	-	-	-	+	-	-	-	+	-	+	<= 1	S	= 2	S	= 0.5	S	> 64	R	= 16	R	= 4	R
42353	+	-	-	-	-	-	-	-	-	-	-	-	-	-	-	-	+	-	-	-	+	-	+	<= 1	S	= 2	S	= 0.5	S	> 64	R	= 16	R	= 4	R
87116	+	-	-	-	-	-	-	-	-	-	-	-	-	-	-	-	+	-	-	-	+	-	+	<= 1	S	= 2	S	= 0.5	S	> 64	R	= 16	R	> 64	R
42782	+	-	-	-	-	-	-	-	-	-	-	-	-	-	-	-	+	-	-	-	+	-	+	<= 1	S	= 2	S	= 0.5	S	> 64	R	= 16	R	> 64	R
79401	+	-	-	-	-	-	-	-	-	-	-	-	-	-	-	-	+	-	-	-	+	-	+	<= 1	S	= 2	S	= 0.5	S	> 64	R	= 16	R	> 64	R
56957	+	-	-	-	-	-	-	-	-	-	-	-	-	-	-	-	+	-	-	-	+	-	+	<= 1	S	= 2	S	= 0.5	S	> 64	R	= 16	R	= 4	R
56986	+	-	-	-	-	-	-	-	-	-	-	-	-	-	-	-	+	-	-	-	+	-	+	<= 1	S	= 2	S	= 0.5	S	> 64	R	= 16	R	= 4	R
75417	+	-	-	-	-	-	-	-	-	-	-	-	-	-	-	-	+	-	-	-	+	-	-	<= 1	S	= 2	S	= 0.5	S	> 64	R	<= 0.12	S	= 64	R
43197	+	-	-	-	-	-	-	-	-	-	-	-	-	-	-	-	+	-	-	-	+	-	+	<= 1	S	= 2	S	= 0.5	S	> 64	R	= 16	R	= 4	R
38558	+	-	-	-	-	-	-	-	-	-	-	-	-	-	-	-	+	-	-	-	+	-	-	<= 1	S	= 2	S	= 0.5	S	> 64	R	= 16	R	> 64	R
44837	+	-	-	-	-	-	-	-	-	-	-	-	-	-	-	-	+	-	-	-	+	-	+	<= 1	S	> 16	R	= 0.25	S	= 64	R	= 8	R	= 64	R
42548	+	-	-	-	-	-	-	-	-	-	-	-	-	-	-	-	+	-	-	-	+	-	-	<= 1	S	= 2	S	= 0.5	S	> 64	R	= 8	R	<= 0.5	S
70421	+	-	-	-	-	-	-	-	-	-	-	-	-	-	-	-	+	-	-	-	-	-	+	<= 1	S	= 2	S	= 0.5	S	= 4	S	<= 0.12	S	> 64	R
55519	+	-	-	-	-	-	-	-	-	-	-	-	-	-	-	-	+	-	-	-	+	-	+	<= 1	S	= 2	S	= 0.5	S	> 64	R	= 16	R	> 64	R
37059	+	-	-	-	-	-	-	-	-	+	-	-	-	-	-	-	-	-	-	-	+	-	+	<= 1	S	= 2	S	= 0.5	S	> 64	R	= 8	R	= 32	R
35986	+	-	-	-	-	-	-	-	-	+	-	-	-	-	-	-	-	-	-	-	+	-	+	<= 1	S	= 2	S	= 0.5	S	> 64	R	= 16	R	> 64	R
72450	+	-	-	-	-	-	-	-	-	+	-	-	-	-	-	-	-	-	-	-	-	-	-	<= 1	S	= 2	S	= 0.5	S	= 4	S	<= 0.12	S	<= 0.5	S
35998	+	-	-	-	-	-	-	-	-	+	-	-	-	-	-	-	-	-	-	-	+	-	+	<= 1	S	= 2	S	= 0.5	S	> 64	R	= 8	R	= 64	R
77938	+	-	-	-	-	-	-	-	-	+	-	-	-	-	-	-	-	-	-	-	-	-	-	<= 1	S	= 2	S	= 0.5	S	= 8	S	<= 0.12	S	<= 0.5	S
77734	+	-	-	-	-	-	-	-	-	+	-	-	-	-	-	-	-	-	-	-	-	-	-	<= 1	S	= 2	S	= 0.5	S	= 4	S	<= 0.12	S	<= 0.5	S
57111	+	-	-	-	-	-	-	-	-	+	-	-	-	-	-	-	-	-	-	-	+	-	-	<= 1	S	= 1	S	= 0.25	S	> 64	R	= 16	R	<= 0.5	S
41150	+	-	-	-	-	-	-	-	-	+	-	-	-	-	-	-	-	-	-	-	+	-	-	<= 1	S	= 2	S	= 0.5	S	> 64	R	= 16	R	<= 0.5	S
60661	+	-	-	-	-	-	-	-	-	+	-	-	-	-	-	-	-	-	-	-	+	-	-	<= 1	S	= 1	S	= 0.25	S	> 64	R	= 16	R	<= 0.5	S
64289	+	-	-	-	-	-	-	-	-	+	-	-	-	-	-	-	-	-	-	-	+	-	-	<= 1	S	= 1	S	= 0.5	S	> 64	R	= 8	R	<= 0.5	S
77409	+	-	-	-	-	-	-	-	-	+	-	-	-	-	-	-	-	-	-	-	+	-	-	<= 1	S	= 2	S	= 0.5	S	> 64	R	= 16	R	<= 0.5	S
42001	+	-	-	-	-	-	-	-	-	+	-	-	-	-	-	-	-	-	-	-	+	-	-	<= 1	S	= 2	S	= 0.5	S	> 64	R	= 8	R	<= 0.5	S
67588	+	-	-	-	-	-	-	-	-	+	-	-	-	-	-	-	-	-	-	-	+	-	+	<= 1	S	= 1	S	= 0.25	S	= 64	R	= 8	R	= 64	R
76564	+	-	-	-	-	-	-	-	-	+	-	-	-	-	-	-	-	-	-	-	+	-	-	<= 1	S	= 1	S	= 0.25	S	> 64	R	= 8	R	<= 0.5	S
76262	+	-	-	-	-	-	-	-	-	+	-	-	-	-	-	-	-	-	-	-	+	-	-	<= 1	S	= 2	S	= 0.5	S	> 64	R	= 8	R	<= 0.5	S
75686	+	-	-	-	-	-	-	-	-	+	-	-	-	-	-	-	-	-	-	-	+	-	+	<= 1	S	= 2	S	= 0.5	S	= 2	S	= 4	R	= 64	R
41471	+	-	-	-	-	-	-	-	-	+	-	-	-	-	-	-	-	-	-	-	-	-	-	<= 1	S	= 2	S	= 0.5	S	= 8	S	<= 0.12	S	<= 0.5	S
151	+	-	-	-	-	-	-	-	-	+	-	-	-	-	-	-	-	-	-	-	+	-	+	<= 1	S	= 2	S	= 0.5	S	> 64	R	= 16	R	= 64	R
95201	-	-	-	+	-	-	-	-	-	-	-	-	-	-	-	-	-	-	+	-	-	-	-	<= 1	S	= 1	S	= 0.25	S	= 2	S	<= 0.12	S	<= 0.5	S
46108	-	-	-	+	-	-	-	-	-	-	-	-	-	-	-	-	-	-	+	-	-	-	-	<= 1	S	= 1	S	= 0.5	S	= 4	S	<= 0.12	S	<= 0.5	S
37123	-	-	-	+	-	-	-	-	-	-	-	-	-	-	-	-	-	-	+	-	+	-	-	<= 1	S	= 2	S	= 0.25	S	> 64	R	= 16	R	<= 0.5	S
43019	-	-	-	+	-	-	-	-	-	-	-	-	-	-	-	-	-	-	+	-	+	-	-	<= 1	S	= 1	S	= 0.25	S	= 64	R	= 8	R	<= 0.5	S
49205	+	+	-	-	-	-	-	-	-	+	-	-	-	-	-	-	-	-	-	-	-	-	+	<= 1	S	= 2	S	= 0.5	S	= 4	S	<= 0.12	S	= 16	R
43020	+	+	-	-	-	-	-	-	-	+	-	-	-	-	-	-	-	-	-	-	-	-	+	<= 1	S	= 1	S	= 0.5	S	= 4	S	<= 0.12	S	= 8	R
54567	+	+	-	-	-	-	-	-	-	+	-	-	-	-	-	-	-	-	-	-	-	-	+	<= 1	S	= 1	S	= 0.25	S	= 4	S	<= 0.12	S	= 8	R
59449	+	+	-	-	-	-	-	-	-	+	-	-	-	-	-	-	-	-	-	-	+	-	+	<= 1	S	= 1	S	= 0.25	S	= 64	R	= 8	R	> 64	R
57644	+	+	-	-	-	-	-	-	-	+	-	-	-	-	-	-	-	-	-	-	+	-	+	<= 1	S	= 2	S	= 0.5	S	> 64	R	= 8	R	= 16	R
49427	+	-	-	-	-	+	-	-	-	+	-	-	-	-	-	-	-	-	-	-	+	-	+	<= 1	S	> 16	R	= 0.25	S	> 64	R	= 8	R	= 64	R
47784	+	-	-	-	-	+	-	-	-	+	-	-	-	-	-	-	-	-	-	-	+	-	+	<= 1	S	> 16	R	= 0.5	S	> 64	R	= 8	R	> 64	R
76973	+	-	-	-	-	+	-	-	-	+	-	-	-	-	-	-	-	-	-	-	+	-	+	<= 1	S	> 16	R	= 0.25	S	= 64	R	= 16	R	= 64	R
49472	+	-	-	-	-	+	-	-	-	+	-	-	-	-	-	-	-	-	-	-	+	-	+	<= 1	S	> 16	R	= 0.5	S	= 64	R	> 16	R	> 64	R
48630	+	-	-	-	-	-	-	-	-	+	-	-	-	-	-	-	-	-	-	-	+	-	+	<= 1	S	= 2	S	= 0.5	S	> 64	R	> 16	R	> 64	R
76957	+	-	-	+	-	+	-	-	-	-	-	-	-	-	-	-	-	-	-	-	+	-	+	<= 1	S	> 16	R	= 0.5	S	> 64	R	= 16	R	> 64	R
49369	+	-	-	+	-	+	-	-	-	-	-	-	-	-	-	-	-	-	-	-	+	-	+	<= 1	S	> 16	R	= 0.25	S	> 64	R	= 16	R	= 64	R
93695	+	-	-	+	-	-	-	-	-	+	-	-	-	-	-	-	-	-	-	-	+	-	+	<= 1	S	= 2	S	= 0.5	S	> 64	R	= 8	R	> 64	R
69598	+	-	-	-	-	+	-	-	-	+	-	-	-	-	-	-	-	-	-	-	+	-	+	<= 1	S	> 16	R	= 0.5	S	> 64	R	= 8	R	= 64	R
49727	+	-	-	-	-	+	-	-	-	+	-	-	-	-	-	-	-	-	-	-	+	-	+	<= 1	S	> 16	R	= 0.5	S	> 64	R	= 8	R	= 64	R
55134	+	-	-	-	-	+	-	-	-	+	-	-	-	-	-	-	-	-	-	-	+	-	+	<= 1	S	> 16	R	= 0.5	S	> 64	R	= 8	R	= 64	R
55764	+	-	-	-	-	+	-	-	-	+	-	-	-	-	-	-	-	-	-	-	+	-	+	<= 1	S	> 16	R	= 0.25	S	> 64	R	= 8	R	= 64	R
61601	+	-	-	-	-	-	-	-	-	+	-	-	-	-	-	-	-	-	-	-	+	-	+	<= 1	S	= 2	S	= 0.5	S	> 64	R	= 16	R	> 64	R
49626	+	-	-	-	-	-	-	-	-	+	-	-	-	-	-	-	-	-	-	-	+	-	+	<= 1	S	= 2	S	= 0.5	S	> 64	R	= 8	R	> 64	R
49957	+	-	-	-	-	-	-	-	-	+	-	-	-	-	-	-	-	-	-	-	+	-	+	<= 1	S	= 1	S	= 0.5	S	> 64	R	= 8	R	> 64	R
43379	+	-	-	-	-	-	-	-	-	+	-	-	-	-	-	-	-	-	-	-	+	-	+	<= 1	S	= 2	S	= 0.5	S	> 64	R	= 8	R	> 64	R
48617	-	-	-	-	-	-	-	-	-	-	-	-	-	-	-	-	-	-	-	-	-	-	-	<= 1	S	= 2	S	= 0.5	S	= 4	S	<= 0.12	S	<= 0.5	S
45955	-	-	-	-	-	-	-	-	-	-	-	-	-	-	-	-	-	-	-	-	-	-	-	<= 1	S	= 2	S	= 0.5	S	= 8	S	<= 0.12	S	<= 0.5	S
78023	-	-	-	-	-	-	-	-	-	-	-	-	-	-	-	-	-	-	-	-	-	-	-	<= 1	S	= 1	S	= 0.25	S	> 64	R	= 16	R	> 64	R
75443	-	-	-	-	+	+	-	-	-	-	-	-	-	-	-	-	-	-	-	-	-	-	+	<= 1	S	> 16	R	= 0.5	S	= 4	S	<= 0.12	S	= 64	R
87698	+	-	-	+	-	+	+	-	-	+	-	-	-	-	-	-	-	-	-	-	+	+	+	<= 1	S	> 16	R	= 0.5	S	> 64	R	= 2	R	> 64	R
74087	+	-	+	+	-	+	+	-	-	+	-	-	-	-	-	-	-	-	-	-	+	+	-	> 128	R	> 16	R	= 0.5	S	> 64	R	> 16	R	> 64	R
52104	+	+	-	-	-	-	-	-	-	+	-	-	-	-	-	-	-	-	-	-	+	-	+	<= 1	S	= 2	S	= 0.5	S	= 64	R	= 16	R	= 64	R
48511	+	+	-	-	-	-	-	-	-	+	-	-	-	-	-	-	-	-	-	-	+	-	+	<= 1	S	= 2	S	= 0.5	S	> 64	R	> 16	R	> 64	R
50047	+	+	-	-	-	-	-	-	-	+	-	-	-	-	-	-	-	-	-	-	+	-	+	<= 1	S	= 1	S	= 0.25	S	= 64	R	= 16	R	= 32	R
52105	+	+	-	-	-	-	-	-	-	+	-	-	-	-	-	-	-	-	-	-	+	-	+	<= 1	S	= 1	S	= 0.25	S	= 64	R	= 16	R	= 64	R
49563	+	+	-	-	-	-	-	-	-	+	-	-	-	-	-	-	-	-	-	-	+	-	+	<= 1	S	= 1	S	= 0.25	S	> 64	R	= 16	R	= 64	R
43803	+	+	-	-	-	-	-	-	-	+	-	-	-	-	-	-	-	-	-	-	+	-	+	<= 1	S	= 1	S	= 0.5	S	> 64	R	> 16	R	= 64	R
45882	+	+	-	-	-	-	-	-	-	+	-	-	-	-	-	-	-	-	-	-	+	-	+	<= 1	S	= 2	S	= 0.5	S	> 64	R	= 16	R	> 64	R
43665	+	+	-	-	-	-	-	-	-	+	-	-	-	-	-	-	-	-	-	-	+	-	+	<= 1	S	= 0.5	S	<= 0.12	S	= 32	R	= 8	R	= 32	R
50446	+	+	-	-	-	-	-	-	-	+	-	-	-	-	-	-	-	-	-	-	+	-	+	<= 1	S	= 1	S	= 0.25	S	= 32	R	= 16	R	= 32	R
56969	+	+	-	-	-	-	-	-	-	+	-	-	-	-	-	-	-	-	-	-	+	-	+	<= 1	S	= 1	S	= 0.25	S	= 64	R	> 16	R	= 32	R
90475	+	+	-	-	-	+	-	-	-	+	-	-	-	-	-	-	-	-	-	-	+	-	+	<= 1	S	> 16	R	= 0.25	S	= 64	R	= 16	R	> 64	R
52441	+	+	-	-	-	+	-	-	-	+	-	-	-	-	-	-	-	-	-	-	+	-	+	<= 1	S	> 16	R	= 0.25	S	> 64	R	= 16	R	> 64	R
54574	-	-	-	-	-	-	-	-	-	-	-	-	-	-	-	-	-	+	-	-	-	-	+	<= 1	S	= 2	S	= 1	S	= 8	S	<= 0.12	S	= 64	R
49264	-	-	-	-	-	-	-	-	-	-	-	-	-	-	-	-	-	+	-	-	-	-	+	<= 1	S	= 2	S	= 0.5	S	= 8	S	<= 0.12	S	> 64	R
40	-	-	-	-	-	-	-	-	-	+	-	-	-	-	-	-	-	-	-	-	+	-	+	<= 1	S	= 2	S	= 0.5	S	> 64	R	= 16	R	> 64	R
29	-	-	-	-	-	-	-	-	-	+	-	-	-	-	-	-	-	-	-	-	+	-	+	<= 1	S	= 2	S	= 0.5	S	> 64	R	= 16	R	= 64	R
91626	-	-	-	-	-	-	-	-	-	+	-	-	-	-	-	-	-	-	-	-	+	-	+	<= 1	S	= 2	S	= 0.25	S	= 64	R	= 8	R	= 64	R
77627	-	-	-	-	-	-	-	-	-	+	-	-	-	-	-	-	-	-	-	-	+	-	+	<= 1	S	= 2	S	= 0.5	S	> 64	R	= 16	R	= 32	R
51955	-	-	-	-	-	-	-	-	-	+	-	-	-	-	-	-	-	-	-	-	+	-	+	<= 1	S	= 1	S	= 0.25	S	> 64	R	= 16	R	= 32	R
208p	-	-	-	-	-	-	-	-	-	+	-	-	-	-	-	-	-	-	-	-	+	-	+	<= 1	S	= 2	S	= 0.5	S	> 64	R	= 16	R	= 64	R
56786	-	-	-	-	-	-	-	-	-	+	-	-	-	-	-	-	-	-	-	-	+	-	+	<= 1	S	= 2	S	= 0.5	S	> 64	R	= 16	R	= 64	R
60663	-	-	-	-	-	-	-	-	-	+	-	-	-	-	-	-	-	-	-	-	+	-	+	<= 1	S	= 2	S	= 0.5	S	> 64	R	= 16	R	= 32	R
67651	-	-	-	-	-	-	-	-	-	+	-	-	-	-	-	-	-	-	-	-	+	-	+	<= 1	S	= 1	S	<= 0.12	S	= 64	R	= 8	R	= 16	R
72503	-	-	-	-	-	-	-	-	-	+	-	-	-	-	-	-	-	-	-	-	+	-	+	<= 1	S	= 2	S	= 0.5	S	> 64	R	= 16	R	= 64	R
52041	-	-	-	-	-	-	-	-	-	+	-	-	-	-	-	-	-	-	-	-	+	-	+	<= 1	S	= 2	S	= 0.5	S	> 64	R	= 16	R	= 64	R
9c	-	-	-	-	-	-	-	-	-	+	-	-	-	-	-	-	-	-	-	-	+	-	+	<= 1	S	= 2	S	= 0.5	S	> 64	R	= 16	R	= 64	R
68a	+	-	-	-	-	+	-	-	-	+	-	-	-	-	-	-	-	-	-	-	+	-	+	<= 1	S	> 16	R	= 0.5	S	> 64	R	= 8	R	= 64	R
90249	+	-	-	-	-	+	-	-	-	+	-	-	-	-	-	-	-	-	-	-	+	-	+	<= 1	S	> 16	R	= 0.5	S	> 64	R	= 16	R	> 64	R
68237	+	-	-	-	-	+	-	-	-	+	-	-	-	-	-	-	-	-	-	-	+	-	+	<= 1	S	> 16	R	= 0.25	S	> 64	R	= 16	R	> 64	R
60441	+	-	-	-	-	+	-	-	-	+	-	-	-	-	-	-	-	-	-	-	+	-	+	<= 1	S	> 16	R	= 0.5	S	= 64	R	= 16	R	= 64	R
57769	+	-	-	-	-	+	-	-	-	+	-	-	-	-	-	-	-	-	-	-	+	-	+	<= 1	S	> 16	R	= 0.5	S	> 64	R	> 16	R	> 64	R
43962	+	-	-	-	-	-	-	-	-	+	-	-	-	-	-	-	-	-	-	-	+	-	+	<= 1	S	= 2	S	= 0.5	S	> 64	R	= 8	R	> 64	R
44423	+	-	-	-	-	+	-	-	-	+	-	-	-	-	-	-	-	-	-	-	+	-	+	<= 1	S	> 16	R	= 0.5	S	> 64	R	= 8	R	> 64	R
50288	+	-	-	-	-	+	-	-	-	+	-	-	-	-	-	-	-	-	-	-	+	-	+	<= 1	S	> 16	R	= 0.25	S	> 64	R	= 8	R	> 64	R
47753	+	+	-	+	-	-	-	-	-	-	-	-	-	-	-	-	-	-	-	-	+	-	+	<= 1	S	= 2	S	= 0.5	S	= 64	R	= 16	R	= 16	R
48594	+	+	-	+	-	-	-	-	-	-	-	-	-	-	-	-	-	-	-	-	-	-	+	<= 1	S	= 1	S	= 0.25	S	= 4	S	<= 0.12	S	= 16	R
48778	+	+	-	+	-	-	-	-	-	-	-	-	-	-	-	-	-	-	-	-	-	-	+	<= 1	S	= 2	S	= 0.5	S	= 4	S	<= 0.12	S	= 8	R
49361	+	+	-	+	-	-	-	-	-	-	-	-	-	-	-	-	-	-	-	-	+	-	+	<= 1	S	= 1	S	= 0.25	S	> 64	R	= 16	R	= 16	R
69130	+	+	-	+	-	-	-	-	-	-	-	-	-	-	-	-	-	-	-	-	+	-	+	<= 1	S	= 2	S	= 0.5	S	> 64	R	= 16	R	> 64	R
210p	+	+	-	-	-	-	-	-	-	+	-	-	-	-	-	-	-	-	-	-	+	-	+	<= 1	S	= 1	S	= 0.5	S	= 64	R	> 16	R	> 64	R
211p	+	+	-	-	-	-	-	-	-	+	-	-	-	-	-	-	-	-	-	-	+	-	+	<= 1	S	= 1	S	= 0.5	S	> 64	R	> 16	R	> 64	R
53818	+	+	-	-	-	-	-	-	-	+	-	-	-	-	-	-	-	-	-	-	+	-	+	<= 1	S	= 1	S	= 0.25	S	= 64	R	> 16	R	> 64	R
56981	+	+	-	-	-	-	-	-	-	+	-	-	-	-	-	-	-	-	-	-	+	-	+	<= 1	S	= 1	S	= 0.25	S	= 64	R	= 16	R	= 64	R
67219	+	+	-	-	-	-	-	-	-	+	-	-	-	-	-	-	-	-	-	-	+	-	+	<= 1	S	= 1	S	= 0.25	S	= 64	R	> 16	R	> 64	R
50400	+	+	-	-	-	-	-	-	-	+	-	-	-	-	-	-	-	-	-	-	+	-	+	<= 1	S	= 1	S	= 0.25	S	= 64	R	= 16	R	> 64	R
44153	+	+	-	-	-	-	-	-	-	+	-	-	-	-	-	-	-	-	-	-	+	-	+	<= 1	S	= 2	S	= 0.5	S	> 64	R	= 16	R	> 64	R
54927	+	+	-	-	-	-	-	-	-	+	-	-	-	-	-	-	-	-	-	-	+	-	+	<= 1	S	= 1	S	= 0.25	S	= 32	R	= 16	R	> 64	R
52608	+	+	-	-	-	-	-	-	-	+	-	-	-	-	-	-	-	-	-	-	+	-	+	<= 1	S	= 2	S	= 0.25	S	= 64	R	= 16	R	> 64	R
87217	-	-	-	-	-	-	-	-	-	+	-	-	-	-	-	-	-	-	-	-	+	-	+	<= 1	S	= 2	S	= 2	S	> 64	R	= 16	R	= 64	R
75465	-	-	-	-	-	-	-	-	-	+	-	-	-	-	-	-	-	-	-	-	+	-	+	<= 1	S	= 2	S	= 0.5	S	> 64	R	> 16	R	= 64	R
77138	+	+	-	-	-	+	-	-	+	-	-	-	-	-	-	-	-	-	-	-	+	-	-	<= 1	S	= 8	R	= 0.25	S	= 32	R	= 8	R	= 64	R
73241	+	+	-	-	-	+	-	-	+	-	-	-	-	-	-	-	-	-	-	-	+	-	+	<= 1	S	> 16	R	= 0.25	S	= 64	R	= 8	R	= 64	R
83224	-	-	+	-	-	+	-	-	-	+	-	-	-	-	-	-	-	-	-	-	+	-	+	= 128	R	> 16	R	= 0.25	S	= 64	R	= 8	R	> 64	R
88808	+	-	-	-	-	-	-	-	-	+	-	-	-	-	-	-	-	-	-	-	+	-	+	<= 1	S	= 1	S	= 0.5	S	> 64	R	= 4	R	= 16	R
83986	+	-	-	-	-	-	-	-	-	+	-	-	-	-	-	-	-	-	-	-	+	-	+	<= 1	S	= 1	S	= 0.5	S	> 64	R	= 4	R	= 32	R
73110	+	-	-	-	-	-	-	-	-	+	-	-	-	-	-	-	-	-	-	-	+	-	+	<= 1	S	= 1	S	= 0.25	S	= 64	R	= 4	R	= 16	R
95p	+	-	-	-	-	-	-	-	-	+	-	-	-	-	-	-	-	-	-	-	+	-	+	<= 1	S	= 2	S	= 0.5	S	> 64	R	= 4	R	= 16	R
119p	+	-	-	-	-	-	-	-	-	+	-	-	-	-	-	-	-	-	-	-	+	-	+	<= 1	S	= 1	S	= 0.25	S	= 64	R	= 4	R	= 16	R
67665	+	-	-	-	-	-	-	-	-	+	-	-	-	-	-	-	-	-	-	-	+	-	+	<= 1	S	= 2	S	= 0.5	S	> 64	R	= 8	R	= 64	R
69853	+	-	-	-	-	-	-	-	-	+	-	-	-	-	-	-	-	-	-	-	+	-	+	<= 1	S	= 1	S	= 0.5	S	> 64	R	= 4	R	= 16	R
47845	+	-	-	-	-	-	-	-	-	+	-	-	-	-	-	-	-	-	-	-	+	-	+	<= 1	S	= 1	S	= 0.5	S	> 64	R	= 4	R	= 32	R
54379	+	-	-	-	-	-	-	-	-	+	-	-	-	-	-	-	-	-	-	-	+	-	+	<= 1	S	= 1	S	= 0.5	S	> 64	R	= 8	R	= 32	R
52737	+	-	-	-	-	-	-	-	-	+	-	-	-	-	-	-	-	-	-	-	+	-	+	<= 1	S	= 1	S	= 0.25	S	> 64	R	= 4	R	= 32	R
37086	+	-	-	-	-	-	-	-	-	+	-	-	-	-	-	-	-	-	-	-	+	-	+	<= 1	S	= 1	S	= 0.25	S	= 64	R	= 4	R	= 16	R
67702	+	-	-	-	-	-	-	-	-	+	-	-	-	-	-	-	-	-	-	-	+	-	+	<= 1	S	= 1	S	= 0.25	S	= 64	R	= 4	R	= 8	R
72050	+	-	-	-	-	-	-	-	-	+	-	-	-	-	-	-	-	-	-	-	+	-	+	<= 1	S	= 1	S	= 0.5	S	> 64	R	= 4	R	= 16	R
75710	+	-	-	-	-	-	-	-	-	+	-	-	-	-	-	-	-	-	-	-	+	-	+	<= 1	S	= 1	S	= 0.5	S	> 64	R	= 8	R	= 32	R
38482	+	-	-	-	-	-	-	-	-	+	-	-	-	-	-	-	-	-	-	-	+	-	+	<= 1	S	= 1	S	= 0.25	S	> 64	R	= 4	R	= 16	R
88796	+	-	-	-	-	-	-	-	-	+	-	-	-	-	-	-	-	-	-	-	+	-	+	<= 1	S	= 1	S	= 0.5	S	> 64	R	= 4	R	= 16	R
9lul	+	-	-	-	-	-	-	-	-	+	-	-	-	-	-	-	-	-	-	-	+	-	-	<= 1	S	= 1	S	= 0.25	S	> 64	R	= 4	R	<= 0.5	S
48593	+	-	-	+	-	-	-	-	-	-	-	-	-	-	-	-	-	-	-	-	+	-	+	<= 1	S	= 1	S	= 0.25	S	> 64	R	= 8	R	> 64	R
48396	+	-	-	+	-	-	-	-	-	-	-	-	-	-	-	-	-	-	-	-	+	-	+	<= 1	S	= 1	S	= 0.25	S	> 64	R	= 16	R	= 64	R
73257	+	-	-	-	-	+	-	-	-	+	-	-	-	-	-	-	-	-	-	-	+	-	+	<= 1	S	> 16	R	= 0.5	S	> 64	R	= 16	R	> 64	R
87629	+	-	-	-	-	-	-	-	-	+	-	-	-	-	-	-	-	-	-	-	+	-	+	<= 1	S	= 2	S	= 0.5	S	> 64	R	= 16	R	> 64	R
67799	+	-	-	-	-	+	-	-	-	+	-	-	-	-	-	-	-	-	-	-	+	-	+	<= 1	S	> 16	R	= 0.5	S	> 64	R	= 16	R	> 64	R
67999	+	-	-	-	-	+	-	-	-	+	-	-	-	-	-	-	-	-	-	-	+	-	+	<= 1	S	> 16	R	= 0.5	S	> 64	R	= 16	R	> 64	R
39250	-	-	-	-	-	-	-	-	-	-	-	-	-	+	-	-	-	-	-	-	-	-	-	<= 1	S	= 2	S	= 0.5	S	= 8	S	<= 0.12	S	<= 0.5	S
38345	-	-	-	-	-	-	-	-	-	-	-	-	-	+	-	-	-	-	-	-	-	-	+	<= 1	S	= 2	S	= 0.5	S	= 4	S	<= 0.12	S	= 64	R
50096	+	-	-	-	-	+	-	+	-	-	-	-	-	-	-	-	-	-	-	-	+	-	+	<= 1	S	> 16	R	= 0.25	S	> 64	R	> 16	R	> 64	R
52691	+	-	-	-	-	+	-	+	-	-	-	-	-	-	-	-	-	-	-	-	+	-	+	<= 1	S	> 16	R	= 0.5	S	> 64	R	> 16	R	> 64	R
51319	+	-	-	-	-	+	-	+	-	-	-	-	-	-	-	-	-	-	-	-	+	-	+	<= 1	S	> 16	R	= 0.5	S	> 64	R	> 16	R	> 64	R
57740	+	-	-	-	-	+	-	+	-	-	-	-	-	-	-	-	-	-	-	-	+	-	+	<= 1	S	> 16	R	= 0.5	S	> 64	R	> 16	R	> 64	R
49908	+	-	-	-	-	+	-	+	-	-	-	-	-	-	-	-	-	-	-	-	+	-	+	<= 1	S	> 16	R	= 0.5	S	> 64	R	> 16	R	> 64	R
47554	+	+	-	-	-	-	-	-	-	-	-	-	+	-	-	-	-	-	-	-	-	-	+	<= 1	S	= 1	S	= 0.25	S	= 8	S	<= 0.12	S	> 64	R
43841	+	+	-	-	-	-	-	-	-	-	-	-	+	-	-	-	-	-	-	-	+	-	+	<= 1	S	= 1	S	= 0.25	S	> 64	R	= 16	R	> 64	R
85125	-	-	-	-	-	-	-	-	-	-	-	-	-	+	-	-	-	-	-	-	+	-	-	<= 1	S	= 1	S	= 0.5	S	> 64	R	= 8	R	= 2	S
93312	-	-	-	-	-	-	-	-	-	-	-	-	-	+	-	-	-	-	-	-	+	-	+	<= 1	S	= 2	S	= 0.25	S	= 32	R	= 8	R	= 32	R
89373	-	-	-	-	-	-	-	-	-	-	-	-	-	+	-	-	-	-	-	-	+	-	+	<= 1	S	= 2	S	= 0.5	S	> 64	R	= 8	R	= 64	R
74923	-	-	-	-	-	-	-	-	-	-	-	-	-	+	-	-	-	-	-	-	+	-	-	<= 1	S	= 1	S	= 0.25	S	> 64	R	= 8	R	<= 0.5	S
93225	+	+	-	-	-	-	-	-	-	-	-	-	-	-	-	+	-	-	-	-	+	-	+	<= 1	S	= 2	S	= 0.25	S	> 64	R	> 16	R	> 64	R
86758	-	-	-	-	-	-	-	-	-	-	-	-	-	+	-	-	-	-	-	-	-	-	+	<= 1	S	= 2	S	= 0.5	S	= 8	S	<= 0.12	S	> 64	R
86664	+	-	-	-	-	+	-	-	-	+	-	-	-	-	-	-	-	-	-	-	+	-	+	<= 1	S	> 16	R	= 0.5	S	> 64	R	> 16	R	> 64	R
78761	-	-	-	-	-	-	-	-	-	-	-	-	-	+	-	-	-	-	-	-	+	-	+	<= 1	S	= 2	S	= 0.5	S	> 64	R	= 16	R	> 64	R
60665	-	-	-	-	-	-	-	-	-	+	-	-	-	-	-	-	-	-	-	-	+	-	-	<= 1	S	= 2	S	= 0.5	S	> 64	R	= 16	R	<= 0.5	S
31b	+	-	-	-	-	-	-	-	-	+	-	-	-	-	-	-	-	-	-	-	+	-	+	<= 1	S	= 2	S	= 0.5	S	> 64	R	= 16	R	= 64	R
73629	-	-	-	-	-	-	-	-	-	-	-	-	-	-	-	-	-	-	-	-	+	-	+	<= 1	S	= 2	S	= 0.5	S	> 64	R	= 8	R	> 64	R
69948	-	-	-	-	-	-	-	-	-	+	-	-	-	-	-	-	-	-	-	-	+	-	+	<= 1	S	= 2	S	= 0.5	S	> 64	R	= 16	R	= 64	R
67803	-	-	-	-	-	-	-	-	-	+	-	-	-	-	-	-	-	-	-	-	+	-	+	<= 1	S	= 2	S	= 0.5	S	> 64	R	= 16	R	> 64	R
54898	+	-	-	-	-	-	-	-	-	+	-	-	-	-	-	-	-	-	-	-	+	-	+	<= 1	S	= 2	S	= 0.5	S	> 64	R	= 16	R	> 64	R
50118	-	+	-	-	-	-	-	-	-	-	-	-	-	-	-	-	-	-	-	+	+	-	+	<= 1	S	> 16	R	= 0.25	S	> 64	R	> 16	R	= 64	R
47478	+	+	-	+	-	-	-	-	-	+	-	-	-	-	-	-	-	-	-	-	+	-	+	<= 1	S	= 2	S	= 0.5	S	> 64	R	= 16	R	> 64	R
37627	+	+	-	+	-	-	-	-	+	-	-	-	-	-	-	-	-	-	-	-	+	-	+	<= 1	S	= 2	S	= 0.5	S	> 64	R	= 16	R	= 64	R
77014	-	-	-	-	-	-	-	-	-	+	-	-	-	-	-	-	-	-	-	-	+	-	+	<= 1	S	= 2	S	= 0.5	S	> 64	R	= 8	R	> 64	R
49467	+	-	-	-	-	-	-	-	-	-	+	-	-	-	-	-	-	-	-	-	-	-	-	<= 1	S	= 2	S	= 0.5	S	= 4	S	<= 0.12	S	<= 0.5	S
49329	+	-	-	+	-	-	-	+	-	-	-	-	-	-	-	-	-	-	-	-	+	-	+	<= 1	S	= 2	S	= 0.5	S	> 64	R	> 16	R	> 64	R
48795	-	-	-	-	-	-	-	-	-	-	-	-	-	-	+	-	-	-	-	-	+	-	+	<= 1	S	= 1	S	= 0.25	S	> 64	R	= 8	R	= 64	R
48779	+	+	-	-	-	-	-	-	-	-	-	-	-	-	-	-	-	-	-	-	-	-	-	<= 1	S	= 2	S	= 0.5	S	= 4	S	<= 0.12	S	<= 0.5	S
47573	+	-	-	-	-	-	-	+	-	-	-	-	-	-	-	-	-	-	-	-	-	-	+	<= 1	S	= 1	S	= 0.25	S	= 4	S	<= 0.12	S	= 64	R
47468	+	-	-	+	-	-	-	-	-	-	-	-	-	-	-	-	-	-	-	-	+	-	+	<= 1	S	= 0.5	S	= 0.25	S	= 64	R	= 8	R	> 64	R
47379	+	+	-	-	-	-	-	-	-	-	-	+	-	-	-	-	-	-	-	-	-	-	+	<= 1	S	= 2	S	= 0.5	S	= 4	S	<= 0.12	S	= 64	R
47263	+	+	-	-	-	-	-	-	+	-	-	-	-	-	-	-	-	-	-	-	+	-	+	<= 1	S	= 2	S	= 0.25	S	> 64	R	> 16	R	> 64	R
45737	+	+	-	+	-	-	-	-	-	-	-	-	-	-	-	-	-	-	-	-	+	-	-	<= 1	S	= 2	S	= 0.25	S	= 64	R	= 8	R	<= 0.5	S
45601	+	+	-	-	-	-	-	-	-	-	-	-	-	-	-	-	-	-	-	-	-	-	+	<= 1	S	= 1	S	= 0.25	S	= 4	S	<= 0.12	S	= 16	R
44529	-	-	-	+	-	-	-	-	-	-	-	-	-	-	-	-	-	-	-	-	-	-	-	<= 1	S	= 1	S	= 0.5	S	= 4	S	<= 0.12	S	<= 0.5	S
43431	-	+	-	-	-	-	-	+	-	-	-	-	-	-	-	-	-	-	-	-	-	-	+	<= 1	S	= 2	S	= 0.5	S	= 8	S	= 1	R	> 64	R
42948	-	-	-	-	-	-	-	-	-	-	-	-	-	-	-	-	-	-	-	-	-	-	-	<= 1	S	= 2	S	= 0.5	S	= 8	S	<= 0.12	S	<= 0.5	S
42802	-	-	-	-	-	-	-	-	-	-	-	-	-	-	+	-	-	-	-	-	-	-	+	<= 1	S	= 1	S	= 0.25	S	= 4	S	<= 0.12	S	> 64	R
42276	-	-	-	-	-	-	-	-	-	+	-	-	-	-	-	-	-	-	-	-	-	-	-	<= 1	S	= 2	S	= 0.25	S	= 4	S	<= 0.12	S	<= 0.5	S
42230	-	-	-	-	-	-	-	-	-	+	-	-	-	-	-	-	-	-	-	-	-	-	+	<= 1	S	= 2	S	= 0.5	S	= 4	S	<= 0.12	S	> 64	R
41523	+	+	-	-	-	-	-	-	-	-	-	-	-	-	-	-	-	-	-	-	-	-	+	<= 1	S	= 4	S	= 0.5	S	= 8	S	= 0.25	S	= 64	R
39123	-	-	-	-	-	-	-	-	-	-	-	-	-	+	-	-	-	-	-	-	+	-	+	<= 1	S	= 2	S	= 0.5	S	= 8	S	<= 0.12	S	<= 0.5	S
5	+	+	-	-	-	+	-	-	-	-	-	-	-	+	-	-	-	-	-	-	+	-	+	N.D	N.D	N.D	N.D	N.D	N.D	N.D	N.D	N.D	N.D	N.D	N.D
60575	+	+	-	-	-	-	-	-	-	-	-	-	-	+	-	-	-	-	-	-	+	-	+	N.D	N.D	N.D	N.D	N.D	N.D	N.D	N.D	N.D	N.D	N.D	N.D
37046	-	-	-	-	-	-	-	-	-	+	-	-	-	-	-	-	-	-	-	-	-	-	+	N.D	N.D	N.D	N.D	N.D	N.D	N.D	N.D	N.D	N.D	N.D	N.D
54362	-	-	-	-	-	-	-	+	-	-	-	-	-	-	-	-	-	-	-	-	-	-	+	N.D	N.D	N.D	N.D	N.D	N.D	N.D	N.D	N.D	N.D	N.D	N.D
67215	-	-	-	-	-	-	-	-	-	+	-	-	-	-	-	-	-	-	-	-	-	-	+	N.D	N.D	N.D	N.D	N.D	N.D	N.D	N.D	N.D	N.D	N.D	N.D
45803	-	-	-	-	-	-	-	-	-	+	-	-	-	-	-	-	-	-	-	-	+	-	+	N.D	N.D	N.D	N.D	N.D	N.D	N.D	N.D	N.D	N.D	N.D	N.D
48945	-	-	-	-	-	-	-	-	-	+	-	-	-	-	-	-	-	-	-	-	+	-	+	N.D	N.D	N.D	N.D	N.D	N.D	N.D	N.D	N.D	N.D	N.D	N.D
62686	-	-	-	-	-	-	-	+	-	-	-	-	-	-	-	-	-	-	-	-	+	-	+	N.D	N.D	N.D	N.D	N.D	N.D	N.D	N.D	N.D	N.D	N.D	N.D
76636	-	-	-	-	-	-	-	-	-	+	-	-	-	-	-	-	-	-	-	-	+	-	+	N.D	N.D	N.D	N.D	N.D	N.D	N.D	N.D	N.D	N.D	N.D	N.D
41988	-	-	-	-	-	+	-	-	-	+	-	-	-	-	-	-	-	-	-	-	+	-	+	N.D	N.D	N.D	N.D	N.D	N.D	N.D	N.D	N.D	N.D	N.D	N.D
77569	-	-	-	-	-	-	-	-	-	+	-	-	-	-	-	-	-	-	-	-	+	-	+	N.D	N.D	N.D	N.D	N.D	N.D	N.D	N.D	N.D	N.D	N.D	N.D
63874	-	-	-	-	-	-	-	-	-	+	-	-	-	-	-	-	-	-	-	-	-	-	+	N.D	N.D	N.D	N.D	N.D	N.D	N.D	N.D	N.D	N.D	N.D	N.D
57254	-	-	-	-	-	-	-	-	-	+	-	-	-	-	-	-	-	-	-	-	+	-	+	N.D	N.D	N.D	N.D	N.D	N.D	N.D	N.D	N.D	N.D	N.D	N.D
48756	-	-	-	-	-	-	-	-	-	+	-	-	-	-	-	-	-	-	-	-	-	-	-	N.D	N.D	N.D	N.D	N.D	N.D	N.D	N.D	N.D	N.D	N.D	N.D
35992	-	-	-	-	-	-	-	+	-	-	-	-	-	-	-	-	-	-	-	-	-	-	+	N.D	N.D	N.D	N.D	N.D	N.D	N.D	N.D	N.D	N.D	N.D	N.D
56974	+	-	-	-	-	-	-	-	-	+	-	-	-	-	-	-	-	-	-	-	-	-	+	N.D	N.D	N.D	N.D	N.D	N.D	N.D	N.D	N.D	N.D	N.D	N.D
52046	-	-	-	-	-	-	-	-	-	+	-	-	-	-	-	-	-	-	-	-	-	-	+	N.D	N.D	N.D	N.D	N.D	N.D	N.D	N.D	N.D	N.D	N.D	N.D
45c	-	-	-	-	-	-	-	-	-	+	-	-	-	-	-	-	-	-	-	-	+	-	-	N.D	N.D	N.D	N.D	N.D	N.D	N.D	N.D	N.D	N.D	N.D	N.D
62690	+	+	-	-	-	-	-	-	-	+	-	-	-	-	-	-	-	-	-	-	-	-	+	N.D	N.D	N.D	N.D	N.D	N.D	N.D	N.D	N.D	N.D	N.D	N.D
56547	+	+	-	-	-	-	-	+	-	-	-	-	-	-	-	-	-	-	-	-	-	-	+	N.D	N.D	N.D	N.D	N.D	N.D	N.D	N.D	N.D	N.D	N.D	N.D
67005	-	-	-	-	-	-	-	-	-	+	-	-	-	-	-	-	-	-	-	-	+	-	+	N.D	N.D	N.D	N.D	N.D	N.D	N.D	N.D	N.D	N.D	N.D	N.D
64436	-	-	-	-	-	-	-	-	-	+	-	-	-	-	-	-	-	-	-	-	+	-	+	N.D	N.D	N.D	N.D	N.D	N.D	N.D	N.D	N.D	N.D	N.D	N.D
60230	-	-	-	-	-	-	-	-	-	+	-	-	-	-	-	-	-	-	-	-	-	-	-	N.D	N.D	N.D	N.D	N.D	N.D	N.D	N.D	N.D	N.D	N.D	N.D
56	-	-	-	-	-	-	-	-	-	+	-	-	-	-	-	-	-	-	-	-	-	-	+	N.D	N.D	N.D	N.D	N.D	N.D	N.D	N.D	N.D	N.D	N.D	N.D
44845	+	-	-	-	-	-	-	-	-	-	-	-	-	-	-	-	+	-	-	-	+	-	-	N.D	N.D	N.D	N.D	N.D	N.D	N.D	N.D	N.D	N.D	N.D	N.D
45911	+	-	-	-	-	-	-	-	-	-	-	-	-	-	-	-	+	-	-	-	-	-	-	N.D	N.D	N.D	N.D	N.D	N.D	N.D	N.D	N.D	N.D	N.D	N.D
92157	-	-	-	-	-	+	-	-	-	+	-	-	-	-	-	-	-	-	-	-	+	-	+	N.D	N.D	N.D	N.D	N.D	N.D	N.D	N.D	N.D	N.D	N.D	N.D
92306	-	-	-	-	-	+	-	-	-	+	-	-	-	-	-	-	-	-	-	-	+	-	+	N.D	N.D	N.D	N.D	N.D	N.D	N.D	N.D	N.D	N.D	N.D	N.D
79551	-	-	-	-	-	+	-	-	-	+	-	-	-	-	-	-	-	-	-	-	+	-	+	N.D	N.D	N.D	N.D	N.D	N.D	N.D	N.D	N.D	N.D	N.D	N.D
78555	-	-	-	-	-	+	-	-	-	+	-	-	-	-	-	-	-	-	-	-	+	-	+	N.D	N.D	N.D	N.D	N.D	N.D	N.D	N.D	N.D	N.D	N.D	N.D
79390	-	-	-	-	-	+	-	+	-	-	-	-	-	-	-	-	-	-	-	-	+	-	+	N.D	N.D	N.D	N.D	N.D	N.D	N.D	N.D	N.D	N.D	N.D	N.D
72945	-	-	-	-	-	+	-	-	-	+	-	-	-	-	-	-	-	-	-	-	+	-	+	N.D	N.D	N.D	N.D	N.D	N.D	N.D	N.D	N.D	N.D	N.D	N.D
79685	-	-	-	-	-	+	-	+	-	-	-	-	-	-	-	-	-	-	-	-	+	-	+	N.D	N.D	N.D	N.D	N.D	N.D	N.D	N.D	N.D	N.D	N.D	N.D
36	-	-	-	-	-	+	-	-	-	+	-	-	-	-	-	-	-	-	-	-	+	-	+	N.D	N.D	N.D	N.D	N.D	N.D	N.D	N.D	N.D	N.D	N.D	N.D
93196	-	-	-	-	-	+	-	-	-	+	-	-	-	-	-	-	-	-	-	-	+	-	+	N.D	N.D	N.D	N.D	N.D	N.D	N.D	N.D	N.D	N.D	N.D	N.D
89880	-	-	-	-	-	+	-	-	-	+	-	-	-	-	-	-	-	-	-	-	+	-	+	N.D	N.D	N.D	N.D	N.D	N.D	N.D	N.D	N.D	N.D	N.D	N.D
56972	+	+	-	-	-	-	-	-	-	+	-	-	-	-	-	-	-	-	-	-	-	-	+	N.D	N.D	N.D	N.D	N.D	N.D	N.D	N.D	N.D	N.D	N.D	N.D
41197	-	-	-	-	-	-	-	-	-	+	-	-	-	-	-	-	-	-	-	-	+	-	-	N.D	N.D	N.D	N.D	N.D	N.D	N.D	N.D	N.D	N.D	N.D	N.D
189	-	-	-	-	-	-	-	-	-	+	-	-	-	-	-	-	-	-	-	-	+	-	+	N.D	N.D	N.D	N.D	N.D	N.D	N.D	N.D	N.D	N.D	N.D	N.D
49689	+	+	-	-	-	-	-	-	-	-	-	-	+	-	-	-	-	-	-	-	+	-	+	N.D	N.D	N.D	N.D	N.D	N.D	N.D	N.D	N.D	N.D	N.D	N.D
43543	+	-	-	+	-	-	-	-	-	+	-	-	-	-	-	-	-	-	-	-	+	-	-	N.D	N.D	N.D	N.D	N.D	N.D	N.D	N.D	N.D	N.D	N.D	N.D
40023	+	-	-	+	-	-	-	-	-	-	-	-	-	-	-	-	-	-	-	-	+	-	+	N.D	N.D	N.D	N.D	N.D	N.D	N.D	N.D	N.D	N.D	N.D	N.D
38194	-	-	-	-	-	-	-	+	-	-	-	-	-	-	-	-	-	-	-	-	-	-	-	N.D	N.D	N.D	N.D	N.D	N.D	N.D	N.D	N.D	N.D	N.D	N.D
94	+	-	-	-	-	+	-	-	-	+	-	-	-	-	-	-	-	-	-	-	+	-	+	N.D	N.D	N.D	N.D	N.D	N.D	N.D	N.D	N.D	N.D	N.D	N.D
